# Supplementary material for: Adaptive pulsed laser line extraction for terrain reconstruction using a dynamic vision sensor
Source: Front Neurosci. 2014 Jan 17;7:275. doi: 10.3389/fnins.2013.00275 (PMC3894568; doi:10.3389/fnins.2013.00275)
Supplement: Supplementary file 1 [file DataSheet1.ZIP]

Archive with 4 entries (3 files):
- FilterLaserLineData/
- FilterLaserLineData/DVS128-2012-02-29T14-17-40+0100-0249-0-1khz-laserline12-moving_relief.aedat
- FilterLaserLineData/FilterLaserLine.xml
- FilterLaserLineData/README.txt
