# Supplementary material for: Adaptive pulsed laser line extraction for terrain reconstruction using a dynamic vision sensor
Source: Front Neurosci. 2014 Jan 17;7:275. doi: 10.3389/fnins.2013.00275 (PMC3894568; doi:10.3389/fnins.2013.00275)
Supplement: Supplementary file 1 [file DataSheet1.ZIP › FilterLaserLineData/FilterLaserLine.xml]

<?xml version="1.0" encoding="UTF-8" standalone="no"?>
<!DOCTYPE preferences SYSTEM "http://java.sun.com/dtd/preferences.dtd">
<preferences EXTERNAL_XML_VERSION="1.0">
  <root type="user">
    <map/>
    <node name="ch">
      <map/>
      <node name="unizh">
        <map/>
        <node name="ini">
          <map/>
          <node name="jaer">
            <map/>
            <node name="chip">
              <map/>
              <node name="retina">
                <map>
                <entry key="FilterLaserline.allowNegativeScores" value="true"/>
                  <entry key="FilterLaserline.binSize" value="23"/>
                  <entry key="FilterLaserline.eventBasedComputationEnabled" value="true"/>
                  <entry key="FilterLaserline.filterEnabled" value="true"/>
                  <entry key="FilterLaserline.histogramHistorySize" value="103"/>
                  <entry key="FilterLaserline.histogramWindowSize" value="754"/>
                  <entry key="FilterLaserline.laserLineLinearlyInterpolateAcrossNaN" value="false"/>
                  <entry key="FilterLaserline.laserLineMedianFilterLength" value="2"/>
                  <entry key="FilterLaserline.pxlScoreHistorySize" value="10"/>
                  <entry key="FilterLaserline.pxlScoreThreshold" value="0.009348927"/>
                  <entry key="FilterLaserline.returnInputPacket" value="false"/>
                  <entry key="FilterLaserline.rollingAverageScoreMapUpdate" value="false"/>
                  <entry key="FilterLaserline.showDebugPixels" value="false"/>
                  <entry key="FilterLaserline.showLaserLine" value="true"/>
                  <entry key="FilterLaserline.showScoreFunctionHistograms" value="true"/>
                  <entry key="FilterLaserline.showScoreMap" value="true"/>
                  <entry key="FilterLaserline.subtractAverage" value="true"/>
                  <entry key="FilterLaserline.useWeightedOnOff" value="true"/>
                </map>
                
              </node>
            </node>
          </node>
        </node>
      </node>
    </node>
  </root>
</preferences>
