# Supplementary material for: Adaptive pulsed laser line extraction for terrain reconstruction using a dynamic vision sensor
Source: Front Neurosci. 2014 Jan 17;7:275. doi: 10.3389/fnins.2013.00275 (PMC3894568; doi:10.3389/fnins.2013.00275)
Supplement: Supplementary file 1 [file DataSheet1.ZIP › FilterLaserLineData/README.txt]

The data file 

	DVS128-2012-02-29T14-17-40+0100-0249-0-1khz-laserline12-moving_relief.aedat

was used to generate the supplemental video for the paper 

	Adaptive Pulsed Laser Line Extraction for Terrain Reconstruction using a Dynamic...
	Christian Brandli*, Thomas Mantel, Marco Hutter, Markus Höpflinger, Raphael Berner, Roland Siegwart,
	Tobi Delbruck
	Original Research, Front. Neurosci. - Neuromorphic Engineering, Submitted on: 23 Aug 2013, Edited by: André Van Schaik
	Reviewed by: Christoph Posch, Viktor Gruev, Garrick Orchard
	DOI: 10.3389/fnins.2013.00275

The video results can be reproduced in jAER (www.jaerproject.net) by checking out jAER SVN revision 4465 and using the AEChip class DVS128 with the event filter FilterLaserLine. The full SVN path is 

	https://svn.code.sf.net/p/jaer/code/trunk/host/java/src/ch/unizh/ini/jaer/projects/laser3d/FilterLaserline.java 

and Java package path is 

	ch.unizh.ini.jaer.projects.laser3d.FilterLaserline

The file FilterLaserLine.xml contains some settings used during filtering of the data for the video.
These preferences can be loaded from the jAER FilterFrame using File/Load Settings...

-Tobi Delbruck, 3.1.14 (tobi@ini.uzh.ch, http://www.ini.uzh.ch/~tobi)
